# Supplementary material for: Silk Fibroin Seed Coatings: Towards Sustainable Seed Protection and Enhanced Growth
Source: Polymers (Basel). 2024 Nov 25;16(23):3281. doi: 10.3390/polym16233281 (PMC11644567; doi:10.3390/polym16233281)
Supplement: Supplementary file 1 [file polymers-16-03281-s001.zip]

Archive with 1 entries (1 files):
- polymers-3289307-supplementary.pdf
